# Supplementary material for: A Single-Cell Atlas of the Atherosclerotic Plaque in the Femoral Artery and the Heterogeneity in Macrophage Subtypes between Carotid and Femoral Atherosclerosis
Source: J Cardiovasc Dev Dis. 2022 Dec 16;9(12):465. doi: 10.3390/jcdd9120465 (PMC9788114; doi:10.3390/jcdd9120465)
Supplement: Supplementary file 1 [file jcdd-09-00465-s001.zip]

Archive with 6 entries (6 files):
- supplementary file S1.xlsx
- supplementary file S2.xlsx
- supplementary file S3.xlsx
- supplementary file S4_1.xlsx
- supplementary file S4_2.xlsx
- supplementary file S5.tiff
