# Supplementary material for: A Single-Cell Atlas of the Atherosclerotic Plaque in the Femoral Artery and the Heterogeneity in Macrophage Subtypes between Carotid and Femoral Atherosclerosis
Source: J Cardiovasc Dev Dis. 2022 Dec 16;9(12):465. doi: 10.3390/jcdd9120465 (PMC9788114; doi:10.3390/jcdd9120465)
Supplement: Supplementary file 1 [file jcdd-09-00465-s001.zip › supplementary file S1.xlsx]

## Sheet: Sheet1
	gender	age	hypertension history	smoking history	History of thrombosis	d dimer	Fasting blood glucose (ABG)	red blood cell	HbA1c	Neutrophil absolute value /(*10^9/L)	NEUT	Absolute value of lymphocyte /(*10^9/L)	LYMPH	Platelet absolute value /(*10^9/L)	serum creatinine	INR	APTT- R
Samples that were fluorescently immunized	male	68	Yes	No	Yes	509	4.5	3.86	119	2.82	52.1	1.83	33.8	244	53	0.98	1.05
	male	61	Yes	No	No	701	5.77	4.39	136	7.64	72.1	1.91	18.1	268	63.78	1.11	0.94
	male	54	No	No	No	436	4.93	4.62	133	3.18	55.4	1.91	33.3	201	58	1.03	0.98
	male	67	No	No	No	130	5.19	4.33	140	3.69	65.8	1.5	26.8	110	59	0.95	0.97
	Female	65	No	No	No	25	4.6	4.79	160	2.83	63.2	1.13	25.2	188	80	1.16	1.04
	Female	68	Yes	No	No	219	5.64	4.94	144	3.02	52	2.18	37.5	195	59	1.05	0.91
	Female	64	Yes	Yes	No	744	6.28	4.14	131	1.76	51.3	1.1	32.1	153	53	1.09	1.05
Samples for single-cell sequencing	male	82	Yes	Yes	Yes	860	8.88	3.55	105	2.76	64.2	0.95	22.1	190	63	1.12	0.9
	male	87	Yes	Yes	Yes	693	9.67	4.23	133.5	4.68	63.56	1.78	26.42	221.3	63.78	1.07	0.96
	male	54	No	No	No	1025	4.37	4.08	133	2.76	56	1.34	27.2	158	86	1.22	0.83
