# Supplementary material for: A Single-Cell Atlas of the Atherosclerotic Plaque in the Femoral Artery and the Heterogeneity in Macrophage Subtypes between Carotid and Femoral Atherosclerosis
Source: J Cardiovasc Dev Dis. 2022 Dec 16;9(12):465. doi: 10.3390/jcdd9120465 (PMC9788114; doi:10.3390/jcdd9120465)
Supplement: Supplementary file 1 [file jcdd-09-00465-s001.zip › supplementary file S2.xlsx]

## Sheet: Sheet1
LC Contract No.								Assay Type
	Species	Sample Detail Description	Souvenirs Entomologiques	Result of dissociation	cell density	cell viability	in-line basis weight controller
LC-X20220407009	Human	artery	D3108-10	Qualified operation	883	89.3	18.2	Single cell suspension was prepared
LC-X20220407009	Human	artery	/	below standard	251	88	/	Single cell suspension was prepared
LC-X20220407009	Human	artery	/	below standard	196	84	/	Single cell suspension was prepared
