# Supplementary material for: A Single-Cell Atlas of the Atherosclerotic Plaque in the Femoral Artery and the Heterogeneity in Macrophage Subtypes between Carotid and Femoral Atherosclerosis
Source: J Cardiovasc Dev Dis. 2022 Dec 16;9(12):465. doi: 10.3390/jcdd9120465 (PMC9788114; doi:10.3390/jcdd9120465)
Supplement: Supplementary file 1 [file jcdd-09-00465-s001.zip › supplementary file S4_1.xlsx]

## Sheet: Sheet1
Sample	Estimated Number of Cells	Mean Reads per Cell	Median Genes per Cell	Reads Mapped to Genome	Reads Mapped Confidently to Genome	Reads Mapped Confidently to Intergenic Regions	Reads Mapped Confidently to Intronic Regions	Reads Mapped Confidently to Exonic Regions	Reads Mapped Confidently to Transcriptome	Reads Mapped Antisense to Gene	Fraction Reads in Cells	Total Genes Detected
LC_1	14,113	27,801	1,346	97.5%	91.9%	3.6%	29.2%	59.1%	55.1%	1.5%	83.3%	33,368
