# Supplementary material for: A Single-Cell Atlas of the Atherosclerotic Plaque in the Femoral Artery and the Heterogeneity in Macrophage Subtypes between Carotid and Femoral Atherosclerosis
Source: J Cardiovasc Dev Dis. 2022 Dec 16;9(12):465. doi: 10.3390/jcdd9120465 (PMC9788114; doi:10.3390/jcdd9120465)
Supplement: Supplementary file 1 [file jcdd-09-00465-s001.zip › supplementary file S4_2.xlsx]

## Sheet: Sheet1
Sample	Number of Reads	Valid Barcodes	Sequencing Saturation	Q30 Bases in Barcode	Q30 Bases in RNA Read	Q30 Bases in UMI
LC_1	392,358,125	97.7%	51.9%	95.7%	94.2%	94.8%
